# Supplementary material for: Risk Factors for 30-Day Mortality in Nosocomial Enterococcal Bloodstream Infections
Source: Antibiotics (Basel). 2024 Jun 27;13(7):601. doi: 10.3390/antibiotics13070601 (PMC11273391; doi:10.3390/antibiotics13070601)
Supplement: Supplementary file 1 [file antibiotics-13-00601-s001.zip]

Archive with 1 entries (1 files):
- antibiotics-3042266-supplementary.pdf
